# Supplementary material for: Association of Tumor Hydroxyindole O-Methyltransferase and Serum 5-Methoxytryptophan with Long-Term Survival of Hepatocellular Carcinoma
Source: Cancers (Basel). 2021 Oct 22;13(21):5311. doi: 10.3390/cancers13215311 (PMC8582430; doi:10.3390/cancers13215311)
Supplement: Supplementary file 1 [file cancers-13-05311-s001.zip]

Archive with 1 entries (1 files):
- cancers-1409460-supplementary.pdf
